# Supplementary material for: The Role of FBXW7 in Gynecologic Malignancies
Source: Cells. 2023 May 17;12(10):1415. doi: 10.3390/cells12101415 (PMC10216672; doi:10.3390/cells12101415)
Supplement: Supplementary file 1 [file cells-12-01415-s001.zip]

Archive with 1 entries (1 files):
- cells-2329930-supplementary.pdf
